# Supplementary material for: Effect of artesunate-mefloquine fixed-dose combination in malaria transmission in amazon basin communities
Source: Malar J. 2012 Aug 20;11:286. doi: 10.1186/1475-2875-11-286 (PMC3472241; doi:10.1186/1475-2875-11-286)
Supplement: Additional file 1 — Effect estimates and 95%CI for the indicator variables of years (trend), months (seasonality), and intervention (ASMQ) on three outcomes: P. falciparum Malaria Incidence Rates, P. falciparum-P.vivax Ratio, and Malaria Hospital Admission Rates in Vale do Juruá, Acre, Brazil, from January 2004 to December 2008. Interaction effects between months and intervention are presented on every second column. Significant effects are highlighted. [file 1475-2875-11-286-S1.xlsx]

## Sheet: Sheet1
Additional file 1. Effect estimates and 95%CI for the indicator variables of years (trend), months (seasonality), and intervention (ASMQ) on three outcomes: P. falciparum Malaria Incidence Rates, P. falciparum-P.vivax Ratio, and Malaria Hospital Admission Rates in Vale do Juruá, Acre, Brazil, from January 2004 to December 2008. Interaction effects between months and intervention are presented on …
	Incidence Rates of P. falciparum		P. falciparum- P. vivax Ratio		Hospital Admissions Rates (Malaria)
Monthly effects	Main Effects (ME)	ME+Interactions	Main Effects	ME+ Interactions	Main Effects	ME+ Interactions
January	0.85 (0.44 – 1.64)	1.06 (0.49 – 2.33)	0.78 (0.54 – 1.12)	1.16 (0.78 – 1.71)	1.21 (0.91 – 1.60)	1.14 (0.84 – 1.56)
		1.28 (0.59 – 2.80)		0.77 (0.52 – 1.12)		1.22 (0.68 – 2.18)
February	0.58 (0.29 – 1.18)	0.71 (0.31 – 1.60)	0.80 (0.55 – 1.18)	1.20 (0.80 – 1.79)	1.32 (1.00 – 1.74)	1.24 (0.91 – 1.67)
		0.98 (0.42 – 2.29)		0.77 (0.51 – 1.17)		1.44 (0.83 – 2.50)
March	0.65 (0.32 – 1.29)	0.81 (0.36 – 1.80)	0.81 (0.56 – 1.18)	1.21 (0.82 – 1.80)	0.98 (0.73 – 1.31)	0.86 (0.62 – 1.19)
		1.02 (0.44 – 2.36)		0.80 (0.53 – 1.20)		1.43 (0.82 – 2.49)
April	0.60 (0.29 - 1.21)	0.73 (0.32 – 1.64)	0.84 (0.58 – 1.22)	1.26 (0.85 – 1.88)	0.95 (0.71 – 1.28)	0.84 (0.61 – 1.16)
		1.00 (0.43 – 2.32)		0.82 (0.54 – 1.24)		1.41 (0.81 – 2.45)
May	0.64 (0.32 – 1.28)	0.81 (0.36 – 1.80)	0.85 (0.59 – 1.24)	1.31 (0.88 – 1.93)	0.97 (0.72 – 1.30)	0.88 (0.64 – 1.22)
		0.95 (0.40 – 2.24)		0.80 (0.52 – 1.22)		1.23 (0.69 – 2.19)
June	0.62 (0.31 – 1.24)	0.78 (0.35 – 1.74)	0.83 (0.57 – 1.20)	1.26 (0.85 – 1.86)	0.83 (0.62 – 1.13)	0.76 (0.54 – 1.06)
		0.93 (0.39 – 2.22)		0.83 (0.55 – 1.27)		1.05 (0.57 – 1.93)
July	1	1	1	1	1	1
August	0.84 (0.42 – 1.66)	0.94 (0.36 – 2.47)	0.96 (0.66 – 1.37)	1.18 (0.74 – 1.89)	1.09 (0.81 – 1.45)	0.95 (0.67 – 1.34)
		0.81 (0.46 – 1.41)		0.86 (0.66 – 1.13)		1.34 (0.87 – 2.09)
September	0.80 (0.40 – 1.60)	1.32 (0.54 – 3.21)	0.95 (0.66 – 1.37)	1.52 (0.99 – 2.35)	0.85 (0.63 – 1.16)	0.68 (0.46 – 0.99)
		0.64 (0.35 – 1.16)		0.77 (0.58 – 1.04)		1.17 (0.75 – 1.84)
October	0.98 (0.51 – 1.90)	2.03 (0.89 – 4.61)	0.87 (0.61 – 1.22)	1.66 (1.11 – 2.47)	1.07 (0.80 – 1.42)	1.19 (0.86 – 1.66)
		0.66 (0.36 – 1.19)		0.61 (0.46 – 0.82)		0.83 (0.51 – 1.36)
November	1.48 (0.82 – 2.70)	3.87 (1.82 – 8.22)	0.98 (0.72 – 1.35)	2.12 (1.47 – 3.06)	0.86 (0.63 – 1.17)	0.79 (0.55 – 1.14)
		0.74 (0.42 – 1.32)		0.57 (0.43 – 0.76)		0.99 (0.62 – 1.59)
December	1.49 (0.82 – 2.72)	4.50 (2.14 – 9.46)	1.01 (0.74 – 1.39)	2.23 (1.55 – 3.20)	1.03 (0.77 – 1.38)	0.99 (0.70 – 1.40)
		0.56 (0.30 – 1.05)		0.52 (0.38 – 0.70)		1.10 (0.70 – 1.75)
Yearly Effects	Main Effects	Main Effects	Main Effects	Main Effects	Main Effects	Main Effects
2004	1	1	1	1	1	1
2005	2.75 (1.65 – 4.58)	2.75 (1.91 – 3.94)	1.09 (0.83 – 1.44)	1.04 (0.87 – 1.24)	1.35 (1.16 – 1.58)	1.35 (1.17 – 1.57)
2006	9.00 (5.20 – 15.58)	12.73 (8.22 – 19.73)	1.95 (1.47 – 2.60)	2.17 (1.77 – 2.65)	1.46 (1.20 – 1.76)	1.48 (1.23 – 1.78)
2007	3.62 (1.66 – 7.89)	3.40 (1.85 – 6.25)	0.94 (0.62 – 1.43)	0.90 (0.68 – 1.20)	0.73 (0.52 – 1.03)	0.69 (0.49 – 0.97)
2008	1.77 (0.73 – 4.26)	1.66 (0.85 – 3.26)	0.80 (0.50 – 1.29)	0.76 (0.55 – 1.06)	0.53 (0.37 – 0.76)	0.50 (0.35 – 0.72)
Intervention Effect
ASMQ	0.34 (0.20 – 0.58)	0.64 (0.27 – 1.50)	0.67 (0.50 – 0.89)	1.36 (0.90 – 2.06)	0.53 (0.41 – 0.69)	0.44 (0.28 – 0.70)
Model statistics
Quasi-Deviance	11993	4174	3522	1085	262	178
No of coefficients	16	27	16	27	16	27
